# Supplementary material for: Sustained Release of Tacrolimus Embedded in a Mixed Thermosensitive Hydrogel for Improving Functional Recovery of Injured Peripheral Nerves in Extremities
Source: Pharmaceutics. 2023 Feb 3;15(2):508. doi: 10.3390/pharmaceutics15020508 (PMC9960741; doi:10.3390/pharmaceutics15020508)
Supplement: Supplementary file 1 [file pharmaceutics-15-00508-s001.zip]

Archive with 1 entries (1 files):
- pharmaceutics-2166696-supplementary.pdf
